# Supplementary material for: Soil fertility relates to fungal-mediated decomposition and organic matter turnover in a temperate mountain forest
Source: New Phytol. Author manuscript; Available in PMC 2021 Jul 1. (PMC7611052; doi:10.1111/nph.17421)
Supplement: Table S1 [file EMS126083-supplement-Table_S1.xlsx]

## Sheet: Title
New Phytologist Supporting Information
Article title: Soil fertility relates to fungal-mediated decomposition and organic matter turnover in a temperate mountain forest
Authors: Mathias Mayer, Boris Rewald, Bradley Matthews, Hans Sandén, Christoph Rosinger, Klaus Katzensteiner, Markus Gorfer, Harald Berger, Claudia Tallian, Torsten W. Berger, Douglas L. Godbold
Article acceptance date: 08 April 2021

## Sheet: TableS1
Table S1 List of vascular plant species and their Ellenberg indicator values found at a fertility gradient in a mountain beech forest. Abbreviations for Ellenberg indicators: moisture (M), soil reaction (R), nutrients (N).
Species	M	R	N
Acer pseudoplatanus	6	-	7
Adenostyles glabra	7	8	4
Aegopodium podagaria	6	7	8
Ajuga reptans	6	-	6
Allium ursinum	6	7	8
Atropa belladonna	5	8	8
Brachypodium sylvaticum	5	6	6
Calamagrostis spp	5	8	3
Carex alba	-	8	2
Carex sylvatica	5	7	5
Cirsium acaule	3	8	2
Clematis spp.	5	7	7
Cyclamen purpurascens	5	9	5
Daphne Laureola	4	8	3
Daphne mezereum	5	7	5
Cardamine enneaphyllos	5	7	7
Eupatorium cannabinum	7	7	8
Euphorbia austriaca	5	7	6
Fagus sylvatica	5	-	-
Festuca altissima	5	3	6
Fraxinus excelsior	-	7	7
Galium odoratum	5	-	5
Galium sylvaticum	4	7	5
Galium aristatum	4	7	5
Helleborus niger	4	8	4
Hordelymus europaeus	5	7	5
Lamium galoebdolon	5	7	5
Mercurialis perennis	-	7	7
Mycelis muralis	5	-	6
Paris quadrifolia	6	7	7
Picea abies	-	-	-
Primula veris	4	8	3
Pulmonaria officinalis	5	8	6
Rubus spp.	5	3	4
Senecio ovatus	5	-	8
Urtica dioica	6	6	8
