# Supplementary material for: Soil fertility relates to fungal-mediated decomposition and organic matter turnover in a temperate mountain forest
Source: New Phytol. Author manuscript; Available in PMC 2021 Jul 1. (PMC7611052; doi:10.1111/nph.17421)
Supplement: Table S2 [file EMS126083-supplement-Table_S2.xlsx]

## Sheet: Title
New Phytologist Supporting Information
Article title: Soil fertility relates to fungal-mediated decomposition and organic matter turnover in a temperate mountain forest
Authors: Mathias Mayer, Boris Rewald, Bradley Matthews, Hans Sandén, Christoph Rosinger, Klaus Katzensteiner, Markus Gorfer, Harald Berger, Claudia Tallian, Torsten W. Berger, Douglas L. Godbold
Article acceptance date: 08 April 2021

## Sheet: TableS2
Table S2 Total mineral soil organic C and N stocks determined for soil pits along a fertility gradient in a mountain beech forest. Given are mean values and standard error of the mean (n=4). Note: for soil depth 30-40 cm only one sample has been taken.
	Stocks (kg m-2)
Soil depth (cm)	C	N
0-10	4.46 ± 0.42	0.36 ± 0.02
10-20	2.17 ± 0.38	0.18 ± 0.03
20-30	0.69 ± 0.29	0.07 ± 0.03
30-40	0.36	0.03
