# Supplementary material for: Soil fertility relates to fungal-mediated decomposition and organic matter turnover in a temperate mountain forest
Source: New Phytol. Author manuscript; Available in PMC 2021 Jul 1. (PMC7611052; doi:10.1111/nph.17421)
Supplement: Table S3 [file EMS126083-supplement-Table_S3.xlsx]

## Sheet: Title
New Phytologist Supporting Information
Article title: Soil fertility relates to fungal-mediated decomposition and organic matter turnover in a temperate mountain forest
Authors: Mathias Mayer, Boris Rewald, Bradley Matthews, Hans Sandén, Christoph Rosinger, Klaus Katzensteiner, Markus Gorfer, Harald Berger, Claudia Tallian, Torsten W. Berger, Douglas L. Godbold
Article acceptance date: 08 April 2021

## Sheet: TableS3
Table S3 List of fungal taxonomic groups including relative abundance and lifestyle/guild determined for a fertility gradient in a mountain beech forest.
Group	Relative abundance (%)	Lifestyle/Guild
Neonectria	6.73455	pathogenic
Leotiomycetes	6.12843	unknown
Mortierella	5.95162	other saprotrophic
Ilyonectria	4.70933	pathogenic
Inocybe	4.54414	ectomycorrhizal
Hyaloscyphaceae	4.20915	saprotrophic ascomycetes
Saitozyma	3.06135	saprotrophic basidiomycetes
Trichoderma	3.02767	saprotrophic ascomycetes
Tetracladium	2.59288	saprotrophic ascomycetes
Apiotrichum	2.56409	saprotrophic basidiomycetes
Dactylonectria	2.50126	pathogenic
Exophiala	2.31116	saprotrophic ascomycetes
Helotiales	2.24227	unknown
Oidiodendron	2.18025	saprotrophic ascomycetes
Sebacina	2.11256	ectomycorrhizal
Sebacinaceae	1.81273	other symbiotic
Geminibasidium	1.79009	saprotrophic basidiomycetes
Pezizomycotina	1.73663	unknown
Hyaloscyphaceae_ECM	1.69314	ectomycorrhizal
Tomentella	1.42955	ectomycorrhizal
Clavulina	1.25949	ectomycorrhizal
Microbotryomycetes	1.18908	unknown
Apodus	1.18028	saprotrophic ascomycetes
Fungus	1.06586	unknown
Fusarium	1.0277	pathogenic
Cladophialophora	1.01771	saprotrophic ascomycetes
Volutella	0.979641	pathogenic
Sordariomycetes	0.974006	unknown
Fusicolla	0.898224	pathogenic
Solicoccozyma	0.829833	saprotrophic basidiomycetes
Hymenogaster	0.801086	ectomycorrhizal
Schizothecium	0.782206	saprotrophic ascomycetes
Herpotrichiellaceae	0.759986	saprotrophic ascomycetes
Saccharomycetales	0.72179	saprotrophic ascomycetes
Melanogaster	0.673982	ectomycorrhizal
Cenococcum	0.657762	ectomycorrhizal
Chrysozymaceae	0.629848	saprotrophic basidiomycetes
Suillellus	0.600715	ectomycorrhizal
Cortinarius	0.589488	ectomycorrhizal
Epicoccum	0.578211	saprotrophic ascomycetes
Alatospora	0.570294	saprotrophic ascomycetes
Rhizophydiales	0.554237	other saprotrophic
Cosmospora	0.524705	saprotrophic ascomycetes
Coniochaeta	0.52152	saprotrophic ascomycetes
Preussia	0.520765	saprotrophic ascomycetes
Metarhizium	0.508574	saprotrophic ascomycetes
Sagenomella	0.507625	saprotrophic ascomycetes
Pleosporales	0.427997	unknown
Pleosporineae	0.422978	unknown
Lasiosphaeriaceae	0.420107	saprotrophic ascomycetes
Bionectria	0.407184	saprotrophic ascomycetes
Dothideomycetes	0.401729	unknown
Humicola	0.393705	saprotrophic ascomycetes
Basidiomycota	0.359355	unknown
Sebacinales	0.354423	other symbiotic
Agaricostilbales	0.338498	saprotrophic basidiomycetes
Sordariales	0.328261	saprotrophic ascomycetes
Meliniomyces	0.320927	saprotrophic ascomycetes
Roesleria	0.304181	pathogenic
Elaphomyces	0.299479	ectomycorrhizal
Pezizales	0.2856	unknown
Agaricales	0.283631	unknown
Chalara	0.282837	saprotrophic ascomycetes
Nectriaceae	0.254363	pathogenic
Polyphilus	0.253026	saprotrophic ascomycetes
Xenopolyscytalum	0.25278	saprotrophic ascomycetes
Rhexocercosporidium	0.24981	pathogenic
Geomyces	0.241888	saprotrophic ascomycetes
Pseudeurotium	0.239517	saprotrophic ascomycetes
Chaetosphaeria	0.209628	saprotrophic ascomycetes
Melanommataceae	0.19953	pathogenic
Pezicula	0.193984	saprotrophic ascomycetes
Archaeorhizomyces	0.191292	saprotrophic ascomycetes
Leotiaceae	0.178346	saprotrophic ascomycetes
Pleotrichocladium	0.16928	pathogenic
Cadophora	0.163101	saprotrophic ascomycetes
Hypocreomycetidae	0.156925	unknown
Metapochonia	0.149534	saprotrophic ascomycetes
Hebeloma	0.147201	ectomycorrhizal
Penicillium	0.145835	saprotrophic ascomycetes
Eurotiales	0.14461	saprotrophic ascomycetes
Mucor	0.139328	other saprotrophic
Phellodon	0.135218	ectomycorrhizal
Xylariales	0.130673	saprotrophic ascomycetes
Helotiaceae	0.128096	saprotrophic ascomycetes
Chaetothyriomycetidae	0.127908	saprotrophic ascomycetes
Ganoderma	0.126847	saprotrophic basidiomycetes
Rhizophydium	0.124907	other saprotrophic
Tricholomataceae	0.119954	unknown
Minutisphaera	0.116355	saprotrophic ascomycetes
Thielaviopsis	0.111166	pathogenic
Dikarya	0.105928	unknown
Papiliotrema	0.0957351	saprotrophic basidiomycetes
Cordyceps	0.0936626	saprotrophic ascomycetes
Ijuhya	0.0911042	saprotrophic ascomycetes
Polyporales	0.0880653	unknown
Scopuloides	0.0866582	saprotrophic basidiomycetes
Chaetomiaceae	0.0859173	saprotrophic ascomycetes
Paraleptosphaeria	0.0841426	pathogenic
Pseudeurotiaceae	0.0824287	saprotrophic ascomycetes
Sordariomycetidae	0.0818833	unknown
Ascomycota	0.0753152	unknown
Mycena	0.0717995	saprotrophic basidiomycetes
Glomerales	0.0712063	other symbiotic
Lophiostoma	0.0694948	saprotrophic ascomycetes
Scutellinia	0.0685726	saprotrophic ascomycetes
Eurotiomycetes	0.067293	saprotrophic ascomycetes
Microcera	0.0672255	pathogenic
Hygrophorus	0.0671494	ectomycorrhizal
Microthyriaceae	0.0665007	unknown
Podospora	0.0649629	saprotrophic ascomycetes
Thelebolus	0.063763	saprotrophic ascomycetes
Pyronemataceae	0.0632093	unknown
Capnodiales	0.0617567	saprotrophic ascomycetes
Venturiales	0.0589344	saprotrophic ascomycetes
Operculomyces	0.0584145	other saprotrophic
Botryotrichum	0.0580757	saprotrophic ascomycetes
Clonostachys	0.0580484	saprotrophic ascomycetes
Leohumicola	0.0579998	saprotrophic ascomycetes
Agaricomycetes	0.0570005	unknown
Gymnostellatospora	0.0538054	saprotrophic ascomycetes
Dictyosporium	0.0530583	saprotrophic ascomycetes
Atractium	0.0523907	pathogenic
Vibrisseaceae	0.0502168	saprotrophic ascomycetes
Tolypocladium	0.0477484	saprotrophic ascomycetes
Xylaria	0.0475322	saprotrophic ascomycetes
Gautieria	0.0474154	ectomycorrhizal
Tremellomycetes	0.046232	unknown
Phyllozyma	0.0459677	saprotrophic basidiomycetes
Mortierellaceae	0.0448358	other saprotrophic
Hyaloscypha	0.0439052	other symbiotic
Massarineae	0.0429179	unknown
Pyxidiophoraceae	0.0425328	saprotrophic ascomycetes
Chaetothyriales	0.0399315	saprotrophic ascomycetes
Hyphodontia	0.0394205	saprotrophic basidiomycetes
Bartaliniaceae	0.0392402	saprotrophic ascomycetes
Darksidea	0.0391846	saprotrophic ascomycetes
Spizellomycetales	0.039038	other saprotrophic
Octaviania	0.0387411	ectomycorrhizal
Lactarius	0.037802	ectomycorrhizal
Leptodontidium	0.0375043	saprotrophic ascomycetes
Pseudogymnoascus	0.0363396	saprotrophic ascomycetes
Clavariaceae	0.0363301	saprotrophic basidiomycetes
Hypocreales	0.03476	saprotrophic ascomycetes
Trichocladium	0.0338323	saprotrophic ascomycetes
Phloeomana	0.0335294	saprotrophic basidiomycetes
Eurotiomycetidae	0.0333203	saprotrophic ascomycetes
Lecanoromycetes	0.0326224	other symbiotic
Glomeromycota	0.0326177	other symbiotic
Tubeufiaceae	0.0324122	saprotrophic ascomycetes
Helvellosebacina	0.0318287	saprotrophic basidiomycetes
Tarzetta	0.0306989	ectomycorrhizal
Lycoperdon	0.0302098	saprotrophic basidiomycetes
Plectosphaerellaceae	0.0296008	pathogenic
Idriella	0.0292418	saprotrophic ascomycetes
Trichosporonaceae	0.0278015	saprotrophic basidiomycetes
Rhizoctonia	0.0276755	pathogenic
Xylodon	0.0276088	saprotrophic basidiomycetes
Glomerellaceae	0.0275395	pathogenic
Ceratobasidiaceae	0.0273663	pathogenic
Chaetosphaeriaceae	0.0270146	saprotrophic ascomycetes
Coprinellus	0.0261004	saprotrophic basidiomycetes
Flagellospora	0.0248773	saprotrophic ascomycetes
Cladosporium	0.0244797	saprotrophic ascomycetes
Hysterangium	0.0244752	ectomycorrhizal
Hypomyces	0.0241804	saprotrophic ascomycetes
Hydnobolites	0.0234287	ectomycorrhizal
Umbelopsis	0.0233642	other saprotrophic
Memnoniella	0.0232166	saprotrophic ascomycetes
Clavaria	0.0231017	saprotrophic basidiomycetes
Nigrograna	0.0230486	saprotrophic ascomycetes
Clavulinaceae	0.0225418	ectomycorrhizal
Lopadostoma	0.0225131	saprotrophic ascomycetes
Mycenella	0.0223164	saprotrophic basidiomycetes
Venturia	0.0220579	pathogenic
Mucoromycotina	0.0214482	other saprotrophic
Malassezia	0.021331	saprotrophic basidiomycetes
Microdochium	0.021317	pathogenic
Cephalotrichum	0.0212916	saprotrophic ascomycetes
Myxotrichaceae	0.0203873	saprotrophic ascomycetes
Chionosphaeraceae	0.0203619	saprotrophic basidiomycetes
Chytridiomycetes	0.0189048	unknown
Cyphellophora	0.0186878	saprotrophic ascomycetes
Dacrymycetaceae	0.0186388	saprotrophic basidiomycetes
Orbiliaceae	0.0183003	saprotrophic ascomycetes
Dictyosporiaceae	0.0179277	saprotrophic ascomycetes
Hymenoscyphus	0.017554	saprotrophic ascomycetes
Atractospora	0.0173988	saprotrophic ascomycetes
Nemania	0.0171476	saprotrophic ascomycetes
Acephala	0.0169227	saprotrophic ascomycetes
Striatibotrys	0.0164906	saprotrophic ascomycetes
Trechispora	0.0161904	saprotrophic basidiomycetes
Xylariaceae	0.0158672	saprotrophic ascomycetes
Phaeosphaeriaceae	0.0158302	pathogenic
Myrmecridium	0.0156497	saprotrophic ascomycetes
Minimelanolocus	0.0154293	saprotrophic ascomycetes
Setophoma	0.0153655	pathogenic
Botryosphaeriaceae	0.0152238	pathogenic
Itersonilia	0.0151275	pathogenic
Hyalopeziza	0.0147973	saprotrophic ascomycetes
Microascaceae	0.0146858	saprotrophic ascomycetes
Lophiostomataceae	0.014625	saprotrophic ascomycetes
Sakaguchia	0.0143287	saprotrophic basidiomycetes
Psathyrella	0.0142806	saprotrophic basidiomycetes
Phragmocephala	0.0138989	saprotrophic ascomycetes
Dothistroma	0.0137178	pathogenic
Pseudoanungitea	0.0132994	pathogenic
Membranomyces	0.0132624	ectomycorrhizal
Zoopagomycota	0.0129101	unknown
Wardomyces	0.0128049	saprotrophic ascomycetes
Tausonia	0.0125799	saprotrophic basidiomycetes
Pleosporomycetidae	0.0121212	unknown
Verruconis	0.0120843	saprotrophic ascomycetes
Cytospora	0.012064	pathogenic
Lecanicillium	0.0120522	saprotrophic ascomycetes
Pyrenochaetopsis	0.0118215	saprotrophic ascomycetes
Agaricomycotina	0.0117547	unknown
Cephalothecaceae	0.0117435	saprotrophic ascomycetes
Spadicoides	0.0112988	saprotrophic ascomycetes
Mrakia	0.0110009	saprotrophic basidiomycetes
Thelonectria	0.0108456	pathogenic
Tumularia	0.0106423	saprotrophic ascomycetes
Cordana	0.0106211	saprotrophic ascomycetes
Dermateaceae	0.010485	saprotrophic ascomycetes
Tremellales	0.0104581	saprotrophic basidiomycetes
Pestalotiopsidaceae	0.0101735	pathogenic
Leucosporidium	0.010091	saprotrophic basidiomycetes
Melanomma	0.0100736	pathogenic
Vanrija	0.0099463	saprotrophic basidiomycetes
Lophiotrema	0.00970556	saprotrophic ascomycetes
Cystofilobasidium	0.0096572	saprotrophic basidiomycetes
Montagnula	0.00965131	saprotrophic ascomycetes
Cystobasidiomycetes	0.00949049	unknown
Veronaea	0.00945244	saprotrophic ascomycetes
Incertomyces	0.00924106	saprotrophic ascomycetes
Tricharina	0.00904596	saprotrophic ascomycetes
Serendipitaceae	0.00903669	other symbiotic
Orbiliales	0.0087977	saprotrophic ascomycetes
Capronia	0.00866498	saprotrophic ascomycetes
Rhizopus	0.00852246	other saprotrophic
Pachyphlodes	0.00802373	ectomycorrhizal
Chaetomium	0.00794618	saprotrophic ascomycetes
Tuber	0.00732875	ectomycorrhizal
Agaricomycetidae	0.00726682	unknown
Leotiomycetidae	0.0071765	unknown
Knufia	0.00712027	saprotrophic ascomycetes
Neurospora	0.0070794	saprotrophic ascomycetes
Acremonium_Bionectriaceae	0.00704757	saprotrophic ascomycetes
Cladobotryum	0.00703688	saprotrophic ascomycetes
Pseudopyrenochaeta	0.00687665	pathogenic
Pseudotomentella	0.00684491	ectomycorrhizal
Cheilymenia	0.00657038	saprotrophic ascomycetes
Geniculifera	0.00645816	saprotrophic ascomycetes
Crepidotus	0.00627762	saprotrophic basidiomycetes
Basidiobolus	0.00627259	unknown
Sistotrema_ECM	0.00621714	ectomycorrhizal
Claroideoglomus	0.00620049	other symbiotic
Plectosphaerella	0.00598066	pathogenic
Rutstroemiaceae	0.00571475	saprotrophic ascomycetes
Cyberlindnera	0.00570446	saprotrophic ascomycetes
Conocybe	0.00562048	saprotrophic basidiomycetes
Macrophomina	0.00550775	pathogenic
Candida	0.0053909	saprotrophic ascomycetes
Neocucurbitaria	0.00537192	saprotrophic ascomycetes
Piloderma	0.00532556	ectomycorrhizal
Cystolepiota	0.00513824	saprotrophic basidiomycetes
Hymenopellis	0.00512999	saprotrophic basidiomycetes
Apioperdon	0.0051292	saprotrophic basidiomycetes
Glomerellales	0.00490725	pathogenic
Neohendersonia	0.00464808	saprotrophic ascomycetes
Trametes	0.00447075	saprotrophic basidiomycetes
Entoloma	0.00445283	saprotrophic basidiomycetes
Alternaria	0.00434708	pathogenic
Cortinariaceae	0.00397944	ectomycorrhizal
Meripilaceae	0.00389776	saprotrophic basidiomycetes
Atheliaceae	0.00388839	unknown
Jobellisia	0.00388225	saprotrophic ascomycetes
Heterocephalacria	0.00386699	saprotrophic basidiomycetes
Arthrinium	0.0038585	saprotrophic ascomycetes
Udeniozyma	0.00380794	saprotrophic basidiomycetes
Holtermanniella	0.00373005	saprotrophic basidiomycetes
Lindgomycetaceae	0.0037201	saprotrophic ascomycetes
Henningsomyces	0.003718	saprotrophic basidiomycetes
Reticulascus	0.00357906	pathogenic
Thelephoraceae	0.0035033	ectomycorrhizal
Goffeauzyma	0.00346257	saprotrophic basidiomycetes
Terramycetaceae	0.0034625	other saprotrophic
Phallomycetidae	0.00344568	unknown
Kockovaella	0.00339652	saprotrophic basidiomycetes
Hypoxylon	0.00320343	saprotrophic ascomycetes
Lentithecium	0.00318949	saprotrophic ascomycetes
Neohelicomyces	0.00318275	saprotrophic ascomycetes
Hypholoma	0.00315443	saprotrophic basidiomycetes
Tangerinosporium	0.00314107	saprotrophic ascomycetes
Gonytrichum	0.00313736	saprotrophic ascomycetes
Fenestella	0.003134	saprotrophic ascomycetes
Stictidaceae	0.00312967	other symbiotic
Neodevriesia	0.00310653	saprotrophic ascomycetes
Monilinia	0.00297767	pathogenic
Ovicillium	0.00283348	saprotrophic ascomycetes
Amniculicolaceae	0.002833	saprotrophic ascomycetes
Didymosphaeriaceae	0.00276164	saprotrophic ascomycetes
Sporoschisma	0.0027593	saprotrophic ascomycetes
Hyphodermella	0.00266688	saprotrophic basidiomycetes
Discosia	0.00265282	saprotrophic ascomycetes
Ascobolus	0.00262047	saprotrophic ascomycetes
Gliomastix	0.00245988	saprotrophic ascomycetes
Aspergillus	0.00244182	saprotrophic ascomycetes
Pleurotheciaceae	0.0023082	saprotrophic ascomycetes
Amblyosporium	0.00227442	saprotrophic ascomycetes
Ceriporia	0.00214023	saprotrophic basidiomycetes
Aspergillaceae	0.0020888	saprotrophic ascomycetes
Kretzschmaria	0.00203296	pathogenic
Rigidoporus	0.00203292	saprotrophic basidiomycetes
Ochroconis	0.00196632	saprotrophic ascomycetes
Debaryomyces	0.00192752	saprotrophic ascomycetes
Tilletia	0.00189498	pathogenic
Geastrum	0.00188258	saprotrophic basidiomycetes
Dioszegia	0.00187965	saprotrophic basidiomycetes
Pleurophoma	0.00175052	saprotrophic ascomycetes
Tricholoma	0.00171301	ectomycorrhizal
Mycocentrospora	0.00170649	pathogenic
Lipomyces	0.00165403	saprotrophic ascomycetes
Valsaceae	0.00163644	pathogenic
Phialemoniopsis	0.00162171	saprotrophic ascomycetes
Chaetothyriaceae	0.00161446	saprotrophic ascomycetes
Neosetophoma	0.00157213	pathogenic
Rhytismataceae	0.0015678	pathogenic
Aureobasidium	0.00154543	saprotrophic ascomycetes
Verrucaria	0.00148618	other symbiotic
Vishniacozyma	0.00147891	saprotrophic basidiomycetes
Thyridariaceae	0.00145922	saprotrophic ascomycetes
Adelphella	0.00137889	saprotrophic ascomycetes
Echinoderma	0.00136463	saprotrophic basidiomycetes
Coprinopsis	0.00135705	saprotrophic basidiomycetes
Gloeohypochnicium	0.0012924	saprotrophic basidiomycetes
Paraphaeosphaeria	0.00126853	saprotrophic ascomycetes
Brachysporium	0.00116702	saprotrophic ascomycetes
Lasionectria	0.001062	saprotrophic ascomycetes
Suillus	0.00105684	ectomycorrhizal
Hawksworthiana	0.00103979	pathogenic
Pholiota	0.00103936	saprotrophic basidiomycetes
Heterobasidion	0.000972291	saprotrophic basidiomycetes
Neobulgaria	0.000921455	saprotrophic ascomycetes
Clitopilus	0.000894322	saprotrophic basidiomycetes
Leptodiscella	0.000849324	saprotrophic ascomycetes
Phacidium	0.00079795	pathogenic
Chaetopsis	0.000717331	saprotrophic ascomycetes
Pouzarella	0.000672905	saprotrophic basidiomycetes
Flagelloscypha	0.000644872	saprotrophic basidiomycetes
Climacocystis	0.000531549	saprotrophic basidiomycetes
Phacidiella	0.000349159	pathogenic
