# Supplementary material for: Soil fertility relates to fungal-mediated decomposition and organic matter turnover in a temperate mountain forest
Source: New Phytol. Author manuscript; Available in PMC 2021 Jul 1. (PMC7611052; doi:10.1111/nph.17421)
Supplement: Table S4 [file EMS126083-supplement-Table_S4.xlsx]

## Sheet: Title
New Phytologist Supporting Information
Article title: Soil fertility relates to fungal-mediated decomposition and organic matter turnover in a temperate mountain forest
Authors: Mathias Mayer, Boris Rewald, Bradley Matthews, Hans Sandén, Christoph Rosinger, Klaus Katzensteiner, Markus Gorfer, Harald Berger, Claudia Tallian, Torsten W. Berger, Douglas L. Godbold
Article acceptance date: 08 April 2021

## Sheet: TableS4
Table S4 Relationship between relative abundance of selected soil fungal guilds (%), guild relative abundance ratios (-), microbial respiration, and potential enzyme activities, determined for a fertility gradient in a mountain beech forest. Given are test statistics of linear regression models; directions of slope coefficients are indicated (n = 16).
		Ectomycorrhizal fungi				Other symbionts				Saprotrophic basidiomycetes				Other saprotrophic fungi				Pathogenic fungi			Ratio ectomycorrhizal fungi to saprotrophic ascomycetes			Ratio ectomycorrhizal fungi to saprotrophic basidiomycetes			Ratio ectomycorrhizal fungi to other saprotrophic fungi
Variable	Unit	Slope	p-value	R²		Slope	p-value	R²		Slope	p-value	R²		Slope	p-value	R²		Slope	p-value	R²	Slope	p-value	R²	Slope	p-value	R²	Slope	p-value	R²
Microbial respiration	gC m-2 d-1	(+)	0.765	0.01		(-)	0.238	0.1		(-)	0.014	0.36		(+)	0.775	0.01		(+)	0.759	0.01	(-)	0.784	0.01	(+)	0.131	0.16	(+)	0.773	0.01
Phenol oxidase	mol m-2 h-1	(-)	0.233	0.1		(-)	0.13	0.16		(-)	0.011	0.38		(+)	0.263	0.09		(+)	0.445	0.04	(-)	0.058	0.23	(+)	0.474	0.04	(-)	0.278	0.08
β-Glucosidase	mmol m-2 h-1	(-)	0.995	0		(-)	0.278	0.08		(-)	0.206	0.11		(-)	0.877	0		(+)	0.907	0	(-)	0.597	0.02	(+)	0.708	0.01	(+)	0.497	0.03
Cellobiohydrolase	mmol m-2 h-1	(-)	0.599	0.02		(-)	0.232	0.1		(-)	0.251	0.09		(-)	0.385	0.05		(+)	0.431	0.04	(-)	0.399	0.05	(-)	0.757	0.01	(+)	0.618	0.02
β-Xylosidase	mmol m-2 h-1	(-)	0.639	0.02		(-)	0.183	0.12		(-)	0.127	0.16		(-)	0.965	0		(+)	0.564	0.02	(-)	0.383	0.05	(+)	0.877	0	(+)	0.829	0
Leucine aminopeptidase	mmol m-2 h-1	(+)	0.739	0.01		(-)	0.253	0.09		(-)	0.09	0.19		(-)	0.843	0		(+)	0.678	0.01	(-)	0.945	0	(+)	0.261	0.09	(+)	0.463	0.04
N-acetylglucosaminidase	mmol m-2 h-1	(+)	0.113	0.17		(-)	0.627	0.02		(-)	0.094	0.19		(-)	0.993	0		(-)	0.689	0.01	(+)	0.343	0.06	(+)	0.014	0.36	(+)	0.114	0.17
Acid phosphatase	mmol m-2 h-1	(+)	0.607	0.02		(-)	0.539	0.03		(-)	0.149	0.14		(+)	0.25	0.09		(-)	0.571	0.02	(-)	0.947	0	(+)	0.112	0.17	(+)	0.755	0.01
