# Supplementary material for: Soil fertility relates to fungal-mediated decomposition and organic matter turnover in a temperate mountain forest
Source: New Phytol. Author manuscript; Available in PMC 2021 Jul 1. (PMC7611052; doi:10.1111/nph.17421)
Supplement: Table S5 [file EMS126083-supplement-Table_S5.xlsx]

## Sheet: Title
New Phytologist Supporting Information
Article title: Soil fertility relates to fungal-mediated decomposition and organic matter turnover in a temperate mountain forest
Authors: Mathias Mayer, Boris Rewald, Bradley Matthews, Hans Sandén, Christoph Rosinger, Klaus Katzensteiner, Markus Gorfer, Harald Berger, Claudia Tallian, Torsten W. Berger, Douglas L. Godbold
Article acceptance date: 08 April 2021

## Sheet: TableS5
Table S5 Relationship between relative abundance of soil fungal guilds (%) and microbial respiration, and potential enzyme activities, determined for a fertility gradient in a mountain beech forest. Given are test statistics of linear regression models; directions of slope coefficients are indicated (n = 16). Respiration and enzyme activities are expressed per g soil carbon (C).
		Ectomycorrhizal fungi				Other symbionts				Saprotrophic ascomycetes				Saprotrophic basidiomycetes				Other saprotrophic fungi				Pathogenic fungi
Variable	Unit	Slope	p-value	R²		Slope	p-value	R²		Slope	p-value	R²		Slope	p-value	R²		Slope	p-value	R²		Slope	p-value	R²
Microbial respiration	gC gC-1 d-1	(-)	0.472	0.04		(-)	0.015	0.36		(+)	0.088	0.19		(-)	0.028	0.3		(+)	0.503	0.03		(+)	0.09	0.19
Phenol oxidase	mol gC-1 h-1	(-)	0.059	0.23		(-)	0.039	0.27		(+)	0.001	0.53		(-)	0.025	0.31		(+)	0.226	0.1		(+)	0.202	0.11
β-Glucosidase	mmol gC-1 h-1	(-)	0.506	0.03		(-)	0.151	0.14		(+)	0.055	0.24		(-)	0.568	0.02		(-)	0.677	0.01		(+)	0.575	0.02
Cellobiohydrolase	mmol gC-1 h-1	(-)	0.237	0.1		(-)	0.205	0.11		(+)	0.09	0.19		(-)	0.514	0.03		(-)	0.247	0.09		(+)	0.214	0.11
β-Xylosidase	mmol gC-1 h-1	(-)	0.196	0.12		(-)	0.091	0.19		(+)	0.085	0.2		(-)	0.401	0.05		(-)	0.783	0.01		(+)	0.236	0.1
Leucine aminopeptidase	mmol gC-1 h-1	(-)	0.613	0.02		(-)	0.079	0.2		(+)	0.341	0.06		(-)	0.518	0.03		(-)	0.579	0.02		(+)	0.157	0.14
N-acetylglucosaminidase	mmol gC-1 h-1	(+)	0.233	0.1		(-)	0.589	0.02		(+)	0.794	0.01		(-)	0.253	0.09		(-)	0.944	0		(-)	0.966	0
Acid phosphatase	mmol gC-1 h-1	(+)	0.829	0		(-)	0.394	0.05		(+)	0.468	0.04		(-)	0.521	0.03		(+)	0.242	0.1		(-)	0.684	0.01
